# Supplementary material for: Diagnostic accuracy of AMH for primary ovarian insufficiency/premature ovarian failure: a real-world cohort study
Source: Front Endocrinol (Lausanne). 2026 Feb 11;17:1742145. doi: 10.3389/fendo.2026.1742145 (PMC12932242; doi:10.3389/fendo.2026.1742145)
Supplement: Supplementary file 1 [file DataSheet1.zip]

Archive with 8 entries (7 files):
- Quality Control Certificates/
- Quality Control Certificates/Value Sheet.PreciControl AMH-2016-10.pdf
- Quality Control Certificates/Value Sheet.PreciControl AMH-2017-08.pdf
- Quality Control Certificates/Value Sheet.PreciControl AMH-2018-03.pdf
- Quality Control Certificates/Value Sheet.PreciControl AMH-2019-01.pdf
- Quality Control Certificates/Value Sheet.PreciControl AMH-2025-04.pdf
- Quality Control Certificates/广东省中医院检验科ISO书2025-2029.pdf
- Quality Control Certificates/广东省中医院检验科ISO证书2013-2016 英文.pdf
